# Supplementary material for: Paternal Experiences of Perinatal Loss—A Scoping Review
Source: Int J Environ Res Public Health. 2023 Mar 10;20(6):4886. doi: 10.3390/ijerph20064886 (PMC10049302; doi:10.3390/ijerph20064886)
Supplement: Supplementary file 1 [file ijerph-20-04886-s001.zip]

Archive with 1 entries (1 files):
- ijerph-2199434-supplementary.pdf
